# Supplementary material for: Association between composite dietary antioxidant index and fatty liver index among US adults
Source: Front Nutr. 2024 Oct 16;11:1466807. doi: 10.3389/fnut.2024.1466807 (PMC11521932; doi:10.3389/fnut.2024.1466807)
Supplement: Supplementary file 3 [file Table_1.xlsx]

## Sheet: Sheet 1
Table S1 Factors assiociated with FLI.
character	Estimate	Std. Error	t value	95% CI	P_value
Age, years	0.34	0.03	10.8	0.34(0.28,0.40)	<0.0001
Sex
Female	ref	ref	ref	ref	ref
Male	11.64	1.11	10.44	11.64(9.43,13.85)	<0.0001
Race/Ethnicity
White	ref	ref	ref	ref	ref
Black	1.91	1.46	1.31	1.91(-0.99, 4.80)	0.19
Mexican American	8.31	1.32	6.3	8.31( 5.69,10.93)	<0.0001
Other	-5.74	1.38	-4.15	-5.74(-8.48,-2.99)	<0.0001
BMI, kg/m2	4.23	0.07	63.96	4.23(4.10,4.36)	<0.0001
Marital status
Never married	ref	ref	ref	ref	ref
Married/Living with Partner	9.08	1.53	5.93	9.08(6.04,12.12)	<0.0001
Widowed/Divorced/Separated	12.86	1.85	6.95	12.86(9.19,16.54)	<0.0001
Education level
Lower than high school	ref	ref	ref	ref	ref
High school or equivalent	2.71	2.12	1.28	2.71(-1.49, 6.91)	0.20
College or above	-4.33	2.1	-2.06	-4.33(-8.51,-0.15)	0.04
poverty	-1.01	0.35	-2.9	-1.01(-1.70,-0.32)	0.005
PIR
<1.3	ref	ref	ref	ref	ref
1.3-3.5	0.03	1.34	0.02	0.03(-2.63, 2.68)	0.98
>=3.5	-3.32	1.35	-2.47	-3.32(-6.00,-0.65)	0.02
Physical Activity
active	ref	ref	ref	ref	ref
inactive	5.73	1.19	4.82	5.73(3.37,8.09)	<0.0001
Smoke status
never	ref	ref	ref	ref	ref
former	6.98	1.2	5.8	6.98( 4.59,9.37)	<0.0001
now	2.5	1.43	1.75	2.5(-0.33,5.33)	0.08
Alcohol user
never	ref	ref	ref	ref	ref
mild	1.86	1.45	1.28	1.86(-1.02,4.75)	0.20
heavy	2.59	1.45	1.79	2.59(-0.29,5.48)	0.08
SBP, mmHg	0.67	0.03	21.03	0.67(0.61,0.73)	<0.0001
DBP, mmHg	0.83	0.04	19.17	0.83(0.74,0.91)	<0.0001
DM
no	ref	ref	ref	ref	ref
yes	26.17	1.48	17.67	26.17(23.23,29.12)	<0.0001
Hypertension
no	ref	ref	ref	ref	ref
yes	22.11	1.14	19.45	22.11(19.85,24.37)	<0.0001
MetS_ATP
no	ref	ref	ref	ref	ref
yes	42.34	0.92	46.24	42.34(40.52,44.16)	<0.0001
CVD
no	ref	ref	ref	ref	ref
yes	12.68	1.99	6.37	12.68(8.72,16.63)	<0.0001
CKD
no	ref	ref	ref	ref	ref
yes	8.5	1.68	5.06	8.5(5.17,11.84)	<0.0001
PLT, 1000 cells/uL	0.06	0.01	7.05	0.06(0.04,0.08)	<0.0001
Albumin, g/dL	-22.04	1.88	-11.71	-22.04(-25.78,-18.30)	<0.0001
AST, U/L	0.22	0.08	2.88	0.22(0.07,0.37)	0.005
ALT, U/L	0.71	0.06	11.21	0.71(0.59,0.84)	<0.0001
UA, mg/dL	10.12	0.27	37.95	10.12(9.59,10.65)	<0.0001
Total energy intake, kcal	0	0	3.83	0(0.00,0.00)	<0.001
CDAI	-0.57	0.12	-4.55	-0.57(-0.81,-0.32)	<0.0001
Vitamin_A, µg	0	0	-3.84	0(0.00,0.00)	<0.001
Vitamin_C, mg	-0.02	0.01	-4.6	-0.02(-0.03,-0.01)	<0.0001
Vitamin_E, mg	-0.29	0.09	-3.4	-0.29(-0.46,-0.12)	<0.001
Zinc, mg	0.21	0.07	2.85	0.21(0.06,0.36)	0.01
Selenium, µg	0.02	0.01	2.89	0.02(0.01,0.04)	0.005
Carotenoids, µg	0	0	-3.62	0(0.00,0.00)	<0.001
Abbreviations: CDAI = composite dietary antioxidant index, BMI = body mass index, PIR = poverty income ratio, SBP = systolic pressure, DBP = diastolic pressure, PLT = platelet count, ALT = alanine aminotransferase, AST = aspartate aminotransferase, DM = diabetes mellitus, MetS = metabolic syndrome, CVD = cardiovascular disease, CKD = chronic kidney disease, FLI = fatty liver index.
