# Supplementary material for: Association between composite dietary antioxidant index and fatty liver index among US adults
Source: Front Nutr. 2024 Oct 16;11:1466807. doi: 10.3389/fnut.2024.1466807 (PMC11521932; doi:10.3389/fnut.2024.1466807)
Supplement: Supplementary file 4 [file Table_2.xlsx]

## Sheet: sheet1
Table S2 Association between CDAI and NAFLD and MASLD.
Subgroup	Crude Model			Model 1			Model 2			Model 3
	OR (95% CI)	P_value		OR (95% CI)	P_value		OR (95% CI)	P_value		OR (95% CI)	P_value
NAFLD was defined as FLI≥60 without heavy alcohol consumption
Overall (N = 6549)
CDAI (Continuity value)	0.982(0.966, 0.998)	0.026		0.977(0.962, 0.993)	0.006		0.961(0.935, 0.987)	0.005		0.943(0.902, 0.987)	0.012
Q1 [-7.262, -1.977]	ref			ref			ref			ref
Q2 (-1.977, 0.096]	1.184(0.938, 1.493)	0.153		1.118(0.873, 1.431)	0.373		0.939(0.665, 1.327)	0.719		0.931(0.612, 1.415)	0.732
Q3 (0.096, 2.682]	1.077(0.859, 1.351)	0.515		1.001(0.800, 1.252)	0.994		0.946(0.701, 1.277)	0.714		0.938(0.653, 1.346)	0.723
Q4 (2.682, 83.672]	1.022(0.834, 1.253)	0.832		0.981(0.802, 1.199)	0.846		0.796(0.576, 1.099)	0.162		0.749(0.453, 1.241)	0.257
P for trend		0.828			0.515			0.168			0.263
Stratified by sex
Female (N = 3106)
CDAI (Continuity value)	0.977(0.955, 1.001)	0.057		0.986(0.961, 1.011)	0.270		0.973(0.938, 1.009)	0.134		0.942(0.883, 1.006)	0.073
Q1 [-7.262, -2.195]	0.694(0.500, 0.964)	0.030		0.688(0.494, 0.957)	0.027		0.917(0.610, 1.376)	0.670		0.879(0.515, 1.500)	0.631
Q2 (-2.195, 0.008]	ref			ref			ref			ref
Q3 (0.008, 2.598]	0.662(0.479, 0.916)	0.013		0.704(0.513, 0.967)	0.031		0.900(0.566, 1.431)	0.651		0.862(0.539, 1.380)	0.530
Q4 (2.598, 26.061]	0.709(0.516, 0.973)	0.034		0.756(0.543, 1.053)	0.097		0.869(0.589, 1.281)	0.472		0.739(0.445, 1.229)	0.239
P for trend		0.023			0.083			0.467			0.213
Male (N = 3443)
CDAI (Continuity value)	0.979(0.954, 1.004)	0.093		0.971(0.945, 0.997)	0.030		0.952(0.917, 0.988)	0.011		0.942(0.885, 1.003)	0.063
Q1 [-6.866, -1.821]	ref			ref			ref			ref
Q2 (-1.821, 0.164]	0.981(0.710, 1.356)	0.907		0.903(0.648, 1.258)	0.542		0.820(0.526, 1.279)	0.376		0.776(0.452, 1.333)	0.352
Q3 (0.164, 2.753]	1.144(0.800, 1.637)	0.458		0.989(0.691, 1.415)	0.952		0.905(0.554, 1.477)	0.685		0.903(0.506, 1.610)	0.725
Q4 (2.753, 83.672]	0.914(0.643, 1.300)	0.613		0.835(0.589, 1.183)	0.306		0.635(0.399, 1.010)	0.055		0.591(0.291, 1.199)	0.142
P for trend		0.804			0.412			0.085			0.228
MASLD was defined as FLI≥60
Overall (N = 6549)
CDAI (Continuity value)	0.972(0.956, 0.988)	0.001		0.973(0.957, 0.989)	0.001		0.970(0.951, 0.989)	0.003		0.966(0.936, 0.998)	0.036
Q1 [-7.262, -1.977]	ref			ref			ref			ref
Q2 (-1.977, 0.096]	1.018(0.824, 1.258)	0.869		1.002(0.807, 1.244)	0.985		1.022(0.778, 1.342)	0.875		1.048(0.754, 1.457)	0.777
Q3 (0.096, 2.682]	0.858(0.717, 1.028)	0.096		0.852(0.706, 1.027)	0.092		0.863(0.685, 1.086)	0.204		0.917(0.684, 1.229)	0.557
Q4 (2.682, 83.672]	0.861(0.710, 1.043)	0.125		0.869(0.714, 1.057)	0.158		0.821(0.644, 1.046)	0.108		0.820(0.567, 1.186)	0.286
P for trend		0.04			0.06			0.035			0.174
Stratified by sex
Female (N = 3106)
CDAI (Continuity value)	0.959(0.937, 0.981)	<0.001		0.972(0.949, 0.995)	0.016		0.983(0.957, 1.010)	0.202		0.970(0.922, 1.020)	0.226
Q1 [-7.262, -2.195]	0.841(0.641,1.104)	0.209		0.790(0.603,1.036)	0.087		0.768(0.537, 1.099)	0.146		0.727(0.465, 1.137)	0.160
Q2 (-2.195, 0.008]	ref			ref			ref			ref
Q3 (0.008, 2.598]	0.648(0.493,0.853)	0.002		0.684(0.518,0.904)	0.008		0.760(0.551, 1.049)	0.094		0.783(0.561, 1.093)	0.148
Q4 (2.598, 26.061]	0.712(0.557,0.911)	0.007		0.766(0.590,0.993)	0.045		0.844(0.610, 1.167)	0.300		0.791(0.543, 1.154)	0.219
P for trend		0.002			0.02			0.279			0.146
Male (N = 3443)
CDAI (Continuity value)	0.973(0.953, 0.994)	0.013		0.972(0.951, 0.994)	0.012		0.958(0.931, 0.986)	0.004		0.958(0.917, 1.001)	0.055
Q1 [-6.866, -1.821]	ref			ref			ref			ref
Q2 (-1.821, 0.164]	0.866(0.663, 1.133)	0.291		0.829(0.628, 1.095)	0.184		0.864(0.609, 1.227)	0.408		0.892(0.614, 1.295)	0.541
Q3 (0.164, 2.753]	0.949(0.703, 1.280)	0.727		0.884(0.644, 1.213)	0.439		0.822(0.559, 1.208)	0.313		0.847(0.563, 1.276)	0.422
Q4 (2.753, 83.672]	0.778(0.599, 1.009)	0.059		0.757(0.578, 0.993)	0.044		0.631(0.447, 0.891)	0.010		0.625(0.386, 1.012)	0.056
P for trend		0.118			0.087			0.008			0.058
Crude Model: adjusted for nothing. Model 1: adjusted for NHANES cycles, age, sex, race, education level, marital status, PIR. Model 2: adjusted for Model 1 and Physical Activity, smoke status, alcohol user, DM, MetS, Hypertension, CVD, CKD, and malignancy. Model 3: adjusted model 2 and PLT, ALT, AST, albumin, UA and total energy intake. The gender variable was no longer adjusted for stratificatio…
