# Supplementary material for: Association between composite dietary antioxidant index and fatty liver index among US adults
Source: Front Nutr. 2024 Oct 16;11:1466807. doi: 10.3389/fnut.2024.1466807 (PMC11521932; doi:10.3389/fnut.2024.1466807)
Supplement: Supplementary file 5 [file Table_3.xlsx]

## Sheet: Sheet 1
Table S3 Stratum analysis.
Subgroup	In total popalation					In women					In men
	N	95% CI	P value	P for interaction		N	95% CI	P value	P for interaction		N	95% CI	P value	P for interaction
Overall
Crude	6549	-0.57 (-0.81, -0.32)	<0.001			3106	-0.91 (-1.26, -0.56)	<0.001			3443	-0.46 (-0.74, -0.18)	0.002
Adjusted	6549	-0.40 (-0.59, -0.21)	<0.001			3106	-0.56 (-0.94,-0.18)	0.005			3443	-0.32 (-0.54, -0.19)	0.005
Age, years				0.277					0.746					0.496
<40	2666	-0.40 (-0.68, -0.12)	0.005			1251	-0.61 (-1.01, -0.2)	0.003			1415	-0.25 (-0.65, 0.14)	0.206
40-60	2218	-0.24 (-0.53, 0.05)	0.104			1078	-0.30 (-0.76, 0.15)	0.194			1140	-0.24 (-0.60, 0.13)	0.208
>=60	1665	-0.57 (-0.81, -0.33)	<0.001			777	-0.85 (-1.37, -0.33)	0.001			888	-0.51 (-0.77, -0.26)	<0.001
Physical Activity				0.008					0.129					0.003
Active	5411	-0.46 (-0.63, -0.29)	<0.001			2413	-0.60 (-0.89, -0.32)	<0.001			2998	-0.42 (-0.63, -0.21)	<0.001
Inactive	1138	0.31 (-0.21, 0.82)	0.233			693	-0.11 (-0.87, 0.64)	0.768			445	0.72 (0.05, 1.40)	0.036
DM				0.512					0.355					0.731
No	5539	-0.36 (-0.53, -0.18)	<0.001			2667	-0.53 (-0.81, -0.25)	<0.001			2872	-0.28 (-0.50, -0.07)	0.01
Yes	1010	-0.60 (-1.08, -0.13)	0.012			439	-0.50 (-1.34, 0.33)	0.238			571	-0.74 (-1.31, -0.17)	0.011
MetS				<0.001					0.003					0.004
No	4525	-0.43 (-0.62, -0.24)	<0.001			2127	-0.59 (-0.91, -0.28)	<0.001			2398	-0.37 (-0.60, -0.13)	0.002
Yes	2024	-0.01 (-0.30, 0.27)	0.93			979	-0.15 (-0.62, 0.33)	0.548			1045	0.08 (-0.27, 0.42)	0.664
Hyperuricemia				0.024					0.041					0.091
No	5383	-0.43 (-0.60, -0.26)	<0.001			2655	-0.60 (-0.87, -0.32)	<0.001			2728	-0.38 (-0.60, -0.16)	0.001
Yes	1166	-0.06 (-0.49, 0.36)	0.765			451	0.05 (-0.81, 0.91)	0.904			715	0.00 (-0.48, 0.48)	0.994
Each stratification was adjusted for age, race and ethnicity, BMI categories, education level, marital status, PIR, Physical Activity, NHANES cycle, smoke status, SBP, DBP, Hypertension, CVD, CKD, malignancy, DM, MetS, PLT, ALT, AST, albumin, UA, and total energy intake except the stratification factor itself. Abbreviations: BMI = body mass index, DM = diabetes mellitus, MetS = metabolic syndrome…
